# Supplementary material for: Multifactorial Analysis of Influences on Quality of Life in Cancer Patients
Source: Nutrients. 2024 Sep 22;16(18):3207. doi: 10.3390/nu16183207 (PMC11435082; doi:10.3390/nu16183207)
Supplement: Supplementary file 1 [file nutrients-16-03207-s001.zip]

Archive with 1 entries (1 files):
- nutrients-3201721-supplementary.pdf
